# Supplementary material for: Exploring the Relationship between Anemia and Postpartum Depression: Evidence from Malawi
Source: Int J Environ Res Public Health. 2023 Feb 11;20(4):3178. doi: 10.3390/ijerph20043178 (PMC9966145; doi:10.3390/ijerph20043178)
Supplement: Supplementary file 1 [file ijerph-20-03178-s001.zip]

Archive with 1 entries (1 files):
- ijerph-2204011-supplementary.pdf
